# Supplementary material for: Novel Molecular Targets for Hepatocellular Carcinoma
Source: Cancers (Basel). 2021 Dec 28;14(1):140. doi: 10.3390/cancers14010140 (PMC8750630; doi:10.3390/cancers14010140)
Supplement: Supplementary file 1 [file cancers-14-00140-s001.zip]

Archive with 1 entries (1 files):
- cancers-1482530-supplementary.pdf
